# Supplementary material for: Protocell formation on micrometeorites
Source: Sci Rep. 2026 Jul 11;16:21833. doi: 10.1038/s41598-026-60022-x (PMC13365509; doi:10.1038/s41598-026-60022-x)
Supplement: Supplementary file 1 — Supplementary Material 1 [file 41598_2026_60022_MOESM1_ESM.zip]

Archive with 109 entries (81 files):
- SI_Fig5_source images/
- SI_Fig5_source images/A1_s1/
- SI_Fig5_source images/A1_s1/1_23_44.971.tif
- SI_Fig5_source images/A1_s1/2_66_06.370.tif
- SI_Fig5_source images/A1_s1/3_23_21.050.tif
- SI_Fig5_source images/A2_s2/
- SI_Fig5_source images/A2_s2/1_37_52.531.tif
- SI_Fig5_source images/A2_s2/2_7_46.292.tif
- SI_Fig5_source images/A2_s2/3_65_18.857.tif
- SI_Fig5_source images/A3_s3/
- SI_Fig5_source images/A3_s3/1_88_16.009.tif
- SI_Fig5_source images/A3_s3/2_31_26.363.tif
- SI_Fig5_source images/A3_s3/3_109_05.979.tif
- SI_Fig5_source images/A4_p1/
- SI_Fig5_source images/A4_p1/1_57_21.553.tif
- SI_Fig5_source images/A4_p1/2_36_27.123.tif
- SI_Fig5_source images/A4_p1/3_36_46.675.tif
- SI_Fig5_source images/A5_p2/
- SI_Fig5_source images/A5_p2/1_1_58.986.tif
- SI_Fig5_source images/A5_p2/2_81_48.363.tif
- SI_Fig5_source images/A5_p2/3_69_21.530.tif
- SI_Fig5_source images/A6_p3/
- SI_Fig5_source images/A6_p3/1_58_56.395.tif
- SI_Fig5_source images/A6_p3/2_72_06.402.tif
- SI_Fig5_source images/A6_p3/3_107_32.506.tif
- SI_Fig5_source images/A7_m1/
- SI_Fig5_source images/A7_m1/1_20_42.053.tif
- SI_Fig5_source images/A7_m1/2_74_54.700.tif
- SI_Fig5_source images/A7_m1/3_12.094.tif
- SI_Fig5_source images/A8_m2/
- SI_Fig5_source images/A8_m2/1_44.502-1.tif
- SI_Fig5_source images/A8_m2/2_52.230-1.tif
- SI_Fig5_source images/A8_m2/3_22.838-1.tif
- SI_Fig5_source images/A9_m3/
- SI_Fig5_source images/A9_m3/1_40.581-1.tif
- SI_Fig5_source images/A9_m3/2_29.742-1.tif
- SI_Fig5_source images/A9_m3/3_25_58.710.tif
- SI_Fig5_source images/B1_s4/
- SI_Fig5_source images/B1_s4/1_203_30.714.tif
- SI_Fig5_source images/B1_s4/2_692_30.714.tif
- SI_Fig5_source images/B1_s4/3_975_30.714.tif
- SI_Fig5_source images/B2_s5/
- SI_Fig5_source images/B2_s5/1_52_54.811.tif
- SI_Fig5_source images/B2_s5/2_416_54.811.tif
- SI_Fig5_source images/B2_s5/3_701_30.458.tif
- SI_Fig5_source images/B3_s6/
- SI_Fig5_source images/B3_s6/1_40.002.tif
- SI_Fig5_source images/B3_s6/2_195_03.795.tif
- SI_Fig5_source images/B3_s6/3_146_27.308.tif
- SI_Fig5_source images/B4_p1/
- SI_Fig5_source images/B4_p1/1_16_39.580.tif
- SI_Fig5_source images/B4_p1/2_17.188.tif
- SI_Fig5_source images/B4_p1/3_94_21.620.tif
- SI_Fig5_source images/B5_p2/
- SI_Fig5_source images/B5_p2/1_257_15.419.tif
- SI_Fig5_source images/B5_p2/2_111_15.419.tif
- SI_Fig5_source images/B5_p2/3_188_53.018.tif
- SI_Fig5_source images/B6_p3/
- SI_Fig5_source images/B6_p3/1_53_42.138.tif
- SI_Fig5_source images/B6_p3/2_120_42.138.tif
- SI_Fig5_source images/B6_p3/3_103_42.138.tif
- SI_Fig5_source images/B7_m1/
- SI_Fig5_source images/B7_m1/1_28_40.081.tif
- SI_Fig5_source images/B7_m1/2_50_42.881.tif
- SI_Fig5_source images/B7_m1/3_39_17.433.tif
- SI_Fig5_source images/B8_m2/
- SI_Fig5_source images/B8_m2/1_110_40.299.tif
- SI_Fig5_source images/B8_m2/2_94_17.769.tif
- SI_Fig5_source images/B8_m2/3_91_31.401.tif
- SI_Fig5_source images/B9_m3/
- SI_Fig5_source images/B9_m3/1_141_50.833.tif
- SI_Fig5_source images/B9_m3/2_100_00.009.tif
- SI_Fig5_source images/B9_m3/3_45_22.969.tif
- SI_Fig5_source images/R1_s7/
- SI_Fig5_source images/R1_s7/1_11_07.635.tif
- SI_Fig5_source images/R1_s7/2_43_09.268.tif
- SI_Fig5_source images/R1_s7/3_23_09.316.tif
- SI_Fig5_source images/R2_s8/
- SI_Fig5_source images/R2_s8/1_319_22.891.tif
- SI_Fig5_source images/R2_s8/2_382_38.836.tif
- SI_Fig5_source images/R2_s8/3_718_22.891.tif
- SI_Fig5_source images/R3_s9/
- SI_Fig5_source images/R3_s9/1_74_58.164.tif
- SI_Fig5_source images/R3_s9/2_249_18.467.tif
- SI_Fig5_source images/R3_s9/3_329_49.020.tif
- SI_Fig5_source images/R4_p1/
- SI_Fig5_source images/R4_p1/1_42_36.540.tif
- SI_Fig5_source images/R4_p1/2_76_49.715.tif
- SI_Fig5_source images/R4_p1/3_128_23.044.tif
- SI_Fig5_source images/R5_p2/
- SI_Fig5_source images/R5_p2/1_75_12.251.tif
- SI_Fig5_source images/R5_p2/2_134_48.976.tif
- SI_Fig5_source images/R5_p2/3_280_40.603.tif
- SI_Fig5_source images/R6_p3/
- SI_Fig5_source images/R6_p3/1_31_44.811.tif
- SI_Fig5_source images/R6_p3/2_228_02.132.tif
- SI_Fig5_source images/R6_p3/3_448_50.339.tif
- SI_Fig5_source images/R7_m1/
- SI_Fig5_source images/R7_m1/1_77_17.910.tif
- SI_Fig5_source images/R7_m1/2_117_25.868.tif
- SI_Fig5_source images/R7_m1/3_210_59.802.tif
- SI_Fig5_source images/R8_m2/
- SI_Fig5_source images/R8_m2/1_120_23.472.tif
- SI_Fig5_source images/R8_m2/2_470_51.140.tif
- SI_Fig5_source images/R8_m2/3_431_09.601.tif
- SI_Fig5_source images/R9_m3/
- SI_Fig5_source images/R9_m3/1_154_46.961.tif
- SI_Fig5_source images/R9_m3/2_169_09.552.tif
- SI_Fig5_source images/R9_m3/3_214_41.042.tif
